# Supplementary material for: Understanding influences of care-seeking behaviours for diarrhoeal illnesses: a qualitative meta-synthesis
Source: BMJ Open. 2026 Mar 4;16(3):e109903. doi: 10.1136/bmjopen-2025-109903 (PMC12970062; doi:10.1136/bmjopen-2025-109903)
Supplement: online supplemental file 3 [file bmjopen-16-3-s003.xlsx]

## Sheet: Table S2
				Theme 1: Sociocultural Practices and Norms					Theme 2: Diarrhea Severity		Theme 3: Negative Emotions			Theme 4: Access				Theme 5: Quality
Study	Country	Location Description1	Income Classification2	Cultural Etiologic Beliefs	Influences of Community	Gender Norms	Culturally Driven Provider Choice	Home Remedies	Illness Duration	Symptoms	Anxiety	Helpless	Risk Posed by Treatment	Financial Costs	Distance	Cost-Benefit Value	Facility Characteristics	Efficacy of Medications	Facility Reputation	Provider Repuation
Aftab (2018)	Pakistan	Rural	Lower middle income*		ND	NOF		NOF	MIX		HCF			NOF	NOF	NOF		HCF	HCF	HCF
Albrecht (2017)	Canada	Urban	High income					NOF	HCF	HCF	HCF	HCF					MIX			HCF
Amuyunzu-Nyamongo (2006)	Kenya	Urban	Low income	NOF										NOF
Ansari (2012)	Nepal	Mixed	Low income	MIX	NOF		NOF	NOF		MIX				NOF	NOF
Awasthi (2008)	India	Urban	Low income	NOF				NOF		MIX
Bedford (2014)	Kenya, Nigeria, Niger	Rural, Mixed, Rural	Low income, Lower middle income, Low income									ND		MIX	MIX	MIX			NOF
Blum (2011)	Kenya	Mixed	Low income	NOF				NOF		HCF	HCF		NOF	MIX	MIX			HCF	HCF	HCF
Boafo (2024)	Ghana	Rural	Low income				NOF	NOF		NOF				MIX	NOF	NOF		HCF
Briand (2000)	Ecuador	Rural	Lower middle income*	MIX			MIX	MIX	HCF	NOF			NOF	HCF			NOF			NOF
Brubacher (2022)	Uganda	Rural	Low income				NOF	NOF			HCF	HCF	NOF	NOF	NOF	NOF	NOF	HCF	NOF	MIX
Cunnama (2016)	South Africa	Rural	Upper middle income	MIX	ND		MIX				NOF	NOF			MIX			HCF		MIX
Diaz (2013)	Sierra Leone	Rural	Low income							MIX				NOF	NOF			HCF	NOF
Dougherty (2020)	Nigeria	Mixed	Lower middle income	MIX	HCF	NOF	MIX	MIX		HCF	MIX			NOF	NOF		NOF	HCF	HCF	MIX
Edgeworth (2006)	Bangladesh	Rural	Low income		HCF			NOF						NOF	MIX				NOF	NOF
Ellis (2007)	Mali	Rural	Low income	NOF	NOF	NOF	NOF	NOF	HCF	MIX	HCF	HCF	NOF	NOF
File (2015)	Vanuatu	Rural	Lower middle income	MIX				MIX
Friend-du Preez (2013)	South Africa	Urban	Lower middle income	NOF				NOF										HCF	NOF	NOF
Giles-Vernick (2016)	Central African Republic	Urban	Low income	MIX	HCF		MIX	NOF			HCF	HCF		NOF			NOF	HCF		NOF
Graham (2010)	Canada	Mixed	High income		ND				HCF	HCF	HCF	HCF					MIX			HCF
Halvorson (2011)	Mali	Rural	Low income	MIX				NOF	HCF		HCF			NOF	NOF	NOF
Harper (2015)	Canada	Rural	High income		NOF			NOF		NOF
Hartling (2023)	Canada	Urban	High income		HCF					HCF	HCF	HCF								HCF
Hill (2003)	Ghana	Rural	Low income*							MIX
Huda (2023)	Pakistan	Mixed	Lower middle income		MIX			NOF						MIX
Kaljee (2004)	Vietnam	Mixed	Low income					MIX			HCF			NOF	MIX			HCF		NOF
Karim (2024)	Pakistan	Urban	Lower middle income					NOF		MIX	HCF		NOF							NOF
Kauchali (2004)	South Africa	Rural	Lower middle income	MIX
Kavle (2019)	DR Congo	Rural	Low income	MIX					HCF		HCF				NOF			HCF		MIX
Le (2011)	Vietnam	Rural	Lower middle income*							NOF
Merten (2013)	DR Congo	Rural	Low income	NOF							HCF			NOF
Ngwa (2017)	Cameroon	Mixed	Lower middle income	NOF	NOF	NOF	NOF	NOF					NOF
Omotade (2000)	Nigeria	Rural	Low income	MIX	NOF			NOF		MIX	HCF				NOF		NOF		NOF	NOF
Prohmmo (2006)	Thailand	Rural	Lower middle income*		ND					MIX				MIX	HCF			HCF		HCF
Pylypa (2009)	Thailand	Rural	Lower middle income	MIX	NOF		NOF	NOF	HCF	MIX	MIX	HCF	NOF					HCF
Qamar (2016)	Pakistan	Urban	Lower middle income		NOF			NOF
Rheinländer (2011)	Vietnam	Rural	Lower middle income	MIX	MIX	NOF	NOF	NOF	MIX	MIX	NOF	MIX	MIX	NOF	MIX	NOF	NOF	HCF	NOF	MIX
Robert (2021)	Burkina Faso	Rural	Low income											NOF
Scott (2014)	Sierra Leone	Rural	Low income	NOF	MIX	NOF	MIX	NOF	HCF		HCF		HCF	MIX	MIX		NOF	HCF	MIX	MIX
Sharkey (2011)	South Africa	Mixed	Upper middle income	NOF					NOF	HCF
Shaw (2016)	Ethiopia	Rural	Low income	NOF	MIX	NOF
Taneja (2018)	India	Rural	Lower middle income					NOF		MIX	HCF
Terra de Souza (2000)	Brazil	Mixed	Upper middle income							HCF	HCF	HCF		NOF			NOF	HCF	ND
Uddin (2022)	Bangladesh	Mixed	Lower middle income	MIX	NOF		MIX	NOF	HCF		MIX		NOF	MIX		NOF		HCF		HCF
Wahed (2013)	Bangladesh	Urban	Low income											NOF	NOF	NOF
Webair (2014)	Yemen	Urban	Lower middle income	MIX			MIX	NOF		HCF	HCF									NOF
Yalew (2014)	Ethiopia	Rural	Low income*	NOF			NOF	NOF			HCF				NOF
Yount (2008)	Egypt	Mixed	Lower middle income			NOF								NOF	MIX				NOF	MIX
NOF	Theme asssociated with no care or care outside of health facilities
HCF	Theme associated with care at health facilities
MIX	Theme can have a negative and positive impact on care-seeking decisions
ND	Impact on care seeking not defined
	Theme not present in study
1Study description based on author description
2Income classifications are sourced from historical World Bank categorizations, matched to each study based on its sampling year(s) [75]
*Income classification matched to year study was published if sampling dates were not available
